# Supplementary material for: Diversity and Resistance Profiles of ESBL-Producing Gram-Negative Bacteria from Dairy Farms in Southern Türkiye
Source: Antibiotics (Basel). 2024 Nov 25;13(12):1134. doi: 10.3390/antibiotics13121134 (PMC11672566; doi:10.3390/antibiotics13121134)
Supplement: Supplementary file 1 [file antibiotics-13-01134-s001.zip]

Archive with 1 entries (1 files):
- antibiotics-3295969-supplementary.xlsx
