# Supplementary material for: Diversity and Resistance Profiles of ESBL-Producing Gram-Negative Bacteria from Dairy Farms in Southern Türkiye
Source: Antibiotics (Basel). 2024 Nov 25;13(12):1134. doi: 10.3390/antibiotics13121134 (PMC11672566; doi:10.3390/antibiotics13121134)
Supplement: Supplementary file 1 [file antibiotics-13-01134-s001.zip › antibiotics-3295969-supplementary.xlsx]

## Sheet: Table S1
Table S1. Minimum inhibitory concentrations of ESBL producing Gram negative bacteria from dairy farms.
Sample ID	Species assignment	Animal	Sample	AK	AMP	AZI	CHL	CIP	COL	FOT	GEN	MERO	NAL	SMX	TAZ	TET	TGC	TMP
131CK-U	Escherichia coli	Ovine/Caprine	Rectal Swap	<=4	>32	4	<=8	1	<=1	>4	1	<=0.03	8	<=8	4	<=2	<=0.25	<=0.25
132CK-U	Escherichia coli	Ovine/Caprine	Rectal Swap	<=4	>32	8	>64	8	<=1	>4	<=0.5	<=0.03	>64	64	>8	>32	<=0.25	<=0.25
204CK-U	Escherichia coli	Ovine/Caprine	Rectal Swap	<=4	>32	8	>64	0.5	<=1	>4	1	<=0.03	8	>512	>8	>32	<=0.25	>16
209CK-U	Escherichia coli	Ovine/Caprine	Milk	8	>32	8	16	<=0.015	<=1	>4	1	<=0.03	<=4	<=8	>8	<=2	<=0.25	<=0.25
212CK-U	Escherichia coli	Ovine/Caprine	Rectal Swap	8	>32	>64	>64	>8	<=1	>4	1	<=0.03	>64	>512	>8	>32	0.5	>16
110CK-U	Escherichia coli	Calf	Feacal	<=4	>32	8	>64	0.5	<=1	>4	<=0.5	<=0.03	8	>512	4	>32	<=0.25	<=0.25
120CK-U	Escherichia coli	Bull	Feacal	<=4	>32	8	16	0.5	<=1	>4	<=0.5	<=0.03	8	<=8	4	<=2	<=0.25	<=0.25
121CK-U	Escherichia coli	Bull	Feacal	8	>32	8	>64	0.5	<=1	>4	<=0.5	<=0.03	8	>512	4	>32	<=0.25	<=0.25
112CK-U	Escherichia coli	Calf	Feacal	<=4	>32	64	>64	>8	<=1	>4	1	<=0.03	>64	>512	8	>32	0.5	>16
115CK-U	Escherichia coli	Calf	Feacal	<=4	>32	16	>64	0.5	<=1	>4	<=0.5	<=0.03	16	>512	8	>32	<=0.25	<=0.25
122ACK-U	Escherichia coli	Bull	Feacal	8	>32	8	>64	>8	<=1	>4	>16	<=0.03	>64	>512	>8	>32	<=0.25	>16
118CK-U	Escherichia coli	Calf	Feacal	<=4	>32	8	<=8	0.25	<=1	>4	1	<=0.03	8	>512	2	>32	<=0.25	<=0.25
119CK-U	Escherichia coli	Bull	Feacal	<=4	>32	8	<=8	0.5	<=1	>4	<=0.5	<=0.03	8	<=8	4	<=2	<=0.25	<=0.25
117CK-U	Escherichia coli	Calf	Feacal	8	>32	8	<=8	0.5	<=1	>4	1	<=0.03	8	<=8	4	4	<=0.25	<=0.25
129CK-U*	Escherichia coli	Cow	Milk	<=4	>32	4	<=8	0.25	<=1	>4	<=0.5	<=0.03	<=4	<=8	4	<=2	<=0.25	<=0.25
124CK-U	Escherichia coli	Cow	Feacal	<=4	>32	4	<=8	0.5	<=1	>4	1	<=0.03	8	<=8	4	<=2	<=0.25	<=0.25
141CK-U	Escherichia coli	Calf	Feacal	<=4	>32	4	<=8	8	<=1	>4	<=0.5	<=0.03	>64	>512	>8	>32	<=0.25	>16
143CK-U	Escherichia coli	Bull	Feacal	<=4	>32	16	>64	0.5	<=1	>4	<=0.5	<=0.03	>64	512	>8	>32	<=0.25	<=0.25
145CK-U	Escherichia coli	Cow	Feacal	<=4	>32	8	>64	8	<=1	>4	<=0.5	<=0.03	>64	512	>8	>32	<=0.25	<=0.25
150CK-U	Escherichia coli	Cow	Feacal	<=4	>32	8	>64	>8	<=1	>4	1	<=0.03	>64	>512	8	>32	<=0.25	>16
139CK-U	Escherichia coli	Calf	Feacal	<=4	>32	4	<=8	0.25	<=1	>4	<=0.5	<=0.03	<=4	<=8	>8	<=2	<=0.25	<=0.25
142CK-U	Escherichia coli	Calf	Feacal	<=4	>32	16	>64	8	<=1	>4	<=0.5	<=0.03	>64	128	>8	>32	<=0.25	<=0.25
149CK-U	Escherichia coli	Cow	Feacal	<=4	>32	4	<=8	8	<=1	>4	<=0.5	<=0.03	>64	<=8	8	<=2	<=0.25	<=0.25
165CK-U	Escherichia coli	Cow	Feacal	<=4	>32	8	<=8	<=0.015	<=1	>4	<=0.5	<=0.03	<=4	<=8	8	>32	<=0.25	<=0.25
169CK-U	Escherichia coli	Calf	Feacal	<=4	>32	8	16	>8	<=1	>4	1	<=0.03	>64	>512	>8	>32	0.5	>16
152CK-U	Escherichia coli	Calf	Feacal	<=4	>32	8	>64	>8	<=1	>4	>16	<=0.03	>64	>512	>8	>32	<=0.25	>16
167CK-U	Escherichia coli	Calf	Feacal	<=4	>32	<=2	>64	8	<=1	>4	1	<=0.03	>64	>512	8	>32	<=0.25	>16
163CK-U	Escherichia coli	Calf	Feacal	<=4	>32	8	64	8	<=1	>4	>16	<=0.03	>64	>512	4	>32	<=0.25	>16
161CK-U	Escherichia coli	Calf	Feacal	8	>32	16	>64	0.5	<=1	>4	16	<=0.03	>64	>512	4	>32	0.5	>16
166CK-U	Escherichia coli	Cow	Feacal	<=4	>32	4	<=8	0.25	<=1	>4	1	<=0.03	<=4	<=8	4	<=2	<=0.25	<=0.25
154CK-U	Escherichia coli	Calf	Feacal	<=4	>32	4	<=8	0.5	2	>4	1	<=0.03	>64	>512	8	>32	<=0.25	<=0.25
151CK-U	Escherichia coli	Cow	Feacal	<=4	>32	8	>64	<=0.015	<=1	>4	1	<=0.03	<=4	>512	8	>32	<=0.25	<=0.25
156CK-U	Escherichia coli	Calf	Feacal	<=4	>32	4	<=8	0.25	<=1	>4	1	<=0.03	<=4	<=8	4	<=2	<=0.25	<=0.25
130CK-U**	Citrobacter freundii	Calf	Feacal	<=4	>32	>64	<=8	0.03	<=1	>4	<=0.5	<=0.03	<=4	>512	4	<=2	<=0.25	>16
133CK-U	Acinetobacter lactucae	Ovine/Caprine	Milk	<=4	>32	4	>64	0.5	<=1	>4	1	1	16	<=8	4	4	<=0.25	>16
136CK-U	Acinetobacter pittii	Ovine/Caprine	Milk	<=4	32	4	>64	0.5	2	>4	1	0.5	<=4	<=8	>8	<=2	<=0.25	4
137CK-U	Acinetobacter baumannii	Ovine/Caprine	Milk	<=4	16	<=2	64	0.5	<=1	>4	1	0.25	8	<=8	2	<=2	<=0.25	16
172CK-U	Pseudomonas aeruginosa	Ovine/Caprine	Rectal Swap	<=4	>32	>64	32	0.12	2	>4	4	0.06	64	32	2	32	8	>16
199CK-U	Enterobacter hormaechei	Ovine/Caprine	Rectal Swap	<=4	>32	32	16	0.03	<=1	>4	<=0.5	0.12	<=4	<=8	>8	8	0.5	<=0.25
200CK-U	Enterobacter homaechei	Ovine/Caprine	Rectal Swap	<=4	>32	32	<=8	0.03	<=1	>4	<=0.5	0.06	<=4	<=8	>8	8	<=0.25	<=0.25
201CK-U	Enterobacter asburiae	Ovine/Caprine	Rectal Swap	<=4	>32	32	<=8	0.03	<=1	>4	<=0.5	0.12	<=4	<=8	>8	8	0.5	<=0.25
202CK-U	Enterobacter kobei/roggenkampii	Ovine/Caprine	Rectal Swap	<=4	>32	32	<=8	0.03	>16	>4	<=0.5	0.12	<=4	<=8	>8	8	0.5	<=0.25
210CK-U	Enterobacter homaechei	Ovine/Caprine	Milk	<=4	>32	16	<=8	<=0.015	<=1	>4	<=0.5	0.12	<=4	<=8	>8	4	0.5	<=0.25
153CK-U	Pseudomonas composti	Cow	Feacal	<=4	16	16	16	1	<=1	4	<=0.5	0.06	>64	>512	0.5	<=2	0.5	8
*= Isolate ID 23-MO00001, ** Isolate ID 23-MO00002
